# Supplementary material for: Drug-Induced Intestinal Angioedema: A Disproportionality Analysis Using the United States Food and Drug Administration Adverse Event Reporting System Database and Literature Review
Source: Med Sci (Basel). 2025 Dec 18;13(4):327. doi: 10.3390/medsci13040327 (PMC12735144; doi:10.3390/medsci13040327)
Supplement: Supplementary file 1 [file medsci-13-00327-s001.zip]

Archive with 3 entries (3 files):
- READUS_PV.pdf
- Supplementary Table S1.pdf
- Supplementary Table S2.pdf
